# Supplementary material for: Seasonal Dynamics and Metagenomic Characterization of Marine Viruses in Goseong Bay, Korea
Source: PLoS One. 2017 Jan 25;12(1):e0169841. doi: 10.1371/journal.pone.0169841 (PMC5266330; doi:10.1371/journal.pone.0169841)
Supplement: S1 Table — (XLSX) [file pone.0169841.s005.xlsx]

## Sheet: quary
					Quary
March	Accession No.	Description	Genome size	No. reads	Start	end	Identity (%)
	NC_020481.1	Pelagibacter phage HTVC010P, complete genome	34892	5766	1	34849	99.8739
	NC_002519.1	Roseobacter phage SIO1, complete genome	39898	4425	68	39890	99.8095
	NC_020852.1	Ostreococcus lucimarinus virus OlV5 genomic sequence	186468	3320	68	185486	99.4369
	NC_014766.1	Ostreococcus lucimarinus virus OlV1, complete genome	194022	2364	89	193934	99.9088
	NC_021864.1	Puniceispirillum phage HMO-2011, complete genome	55282	2728	1	55282	99.9982
	NC_020483.1	Pelagibacter phage HTVC019P, complete genome	42084	1790	245	41969	99.1446
	NC_014767.1	Micromonas sp	184095	1542	57	184040	99.9392
	NC_014789.1	Ostreococcus tauri virus 2, complete genome	184409	1320	136	184362	99.9008
	NC_019491.1	Cyprinid herpesvirus 1 strain NG-J1, complete genome	291144	514	1645	204158	69.5577
	NC_020865.1	Cyanophage KBS-P-1A genomic sequence	45730	489	509	43280	93.5294
June	NC_014766.1	Ostreococcus lucimarinus virus OlV1, complete genome	194022	28445	65	193958	99.9335
	NC_020852.1	Ostreococcus lucimarinus virus OlV5 genomic sequence	186468	14439	39	186465	99.9775
	NC_020483.1	Pelagibacter phage HTVC019P, complete genome	42084	13453	1	42084	100
	NC_020481.1	Pelagibacter phage HTVC010P, complete genome	34892	11591	578	34681	97.7387
	NC_021864.1	Puniceispirillum phage HMO-2011, complete genome	55282	11320	1	55282	100
	NC_019491.1	Cyprinid herpesvirus 1 strain NG-J1, complete genome	291144	11038	20	291093	99.9756
	NC_014767.1	Micromonas sp	184095	1932	20	184076	99.9788
	NC_021070.1	Vibrio phage martha 12B12 genomic sequence	33277	1923	2163	33277	93.5
	NC_014789.1	Ostreococcus tauri virus 2, complete genome	184409	1898	27	74312	40.2827
	NC_020484.1	Pelagibacter phage HTVC008M, complete genome	147284	1718	507	66636	44.899
September	NC_020481.1	Pelagibacter phage HTVC010P, complete genome	34892	25611	1	34892	100
	NC_020867.1	Synechococcus phage S-RIP1 genomic sequence	44892	14642	69	44892	99.8463
	NC_021864.1	Puniceispirillum phage HMO-2011, complete genome	55282	13653	1	55282	100
	NC_020865.1	Cyanophage KBS-P-1A genomic sequence	45730	13464	1	45730	100
	NC_015282.1	Synechococcus phage S-SM1, complete genome	190789	11671	429	160789	84.051
	NC_020482.1	Pelagibacter phage HTVC011P, complete genome	39921	11220	449	38911	96.3453
	NC_020483.1	Pelagibacter phage HTVC019P, complete genome	42084	11048	1	42084	100
	NC_019491.1	Cyprinid herpesvirus 1 strain NG-J1, complete genome	291144	1957	1958	291093	99.31
	NC_020484.1	Pelagibacter phage HTVC008M, complete genome	147284	1916	507	67284	45.3389
	NC_020851.1	Synechococcus phage S-SKS1 genomic sequence	208007	1824	498	98007	46.8777
December	NC_020481.1	Pelagibacter phage HTVC010P, complete genome	34892	28544	1	34892	100
	NC_021864.1	Puniceispirillum phage HMO-2011, complete genome	55282	16522	108	5328	94
	NC_020484.1	Pelagibacter phage HTVC008M, complete genome	147284	14663	1204	137284	92.3929
	NC_014766.1	Ostreococcus lucimarinus virus OlV1, complete genome	194022	16624	1	164022	84.5373
	NC_014767.1	Micromonas sp	184095	12471	48	182004	98.8381
	NC_020483.1	Pelagibacter phage HTVC019P, complete genome	42084	11820	578	34681	81.0355
	NC_020867.1	Synechococcus phage S-RIP1 genomic sequence	44892	11648	2406	44892	94.6405
	NC_002519.1	Roseobacter phage SIO1, complete genome	39898	11057	68	39890	99.8095
	NC_019929.1	Erwinia phage phiEaH2, complete genome	243050	1714	2360	23028	8.5036
	NC_020852.1	Ostreococcus lucimarinus virus OlV5 genomic sequence	186468	1624	68	86468	46.335
