# Supplementary material for: Seasonal Dynamics and Metagenomic Characterization of Marine Viruses in Goseong Bay, Korea
Source: PLoS One. 2017 Jan 25;12(1):e0169841. doi: 10.1371/journal.pone.0169841 (PMC5266330; doi:10.1371/journal.pone.0169841)
Supplement: S2 Table — (XLSX) [file pone.0169841.s006.xlsx]

## Sheet: Sheet1
	Common (108)	March (38)	Jun(30)	Sep(11)	Dec(15)
	1. Saimiriine herpesvirus 2 complete genome	1. Enterobacteria phage lambda, complete genome	1. Vibrio phage VfO3K6, complete genome	1. Goatpox virus Pellor, complete genome	1. Murine osteosarcoma virus, complete genome
	112,930 bp linear DNA	48,502 bp linear DNA	8,784 bp circular DNA	149,599 bp linear DNA	3,811 bp linear RNA
	NC_001350.1 GI:9625955	NC_001416.1 GI:9626243	NC_002362.1 GI:9635467	NC_004003.1 GI:21426072	NC_001506.1 GI:9626984
	2. Human herpesvirus 6B, complete genome	2. Bovine herpesvirus 1, complete genome	2. Invertebrate iridescent virus 6, complete genome	2. Flavobacterium phage 11b, complete genome	2. Murine type C retrovirus, complete genome
	162,114 bp linear DNA	135,301 bp linear DNA	212,482 bp circular DNA	36,012 bp linear DNA	8,135 bp linear DNA
	NC_000898.1 GI:9633069	NC_001847.1 GI:9629818	NC_003038.1 GI:15078713	NC_006356.2 GI:77020112	NC_001702.1 GI:9628654
	3. Enterobacteria phage VT2-Sakai, complete genome	3. Melanoplus sanguinipes entomopoxvirus, complete genome	3. Vibrio phage fs1, complete genome	3. Cyanophage Syn5, complete genome	3. Orgyia pseudotsugata MNPV, complete genome
	60,942 bp linear DNA	236,120 bp linear DNA	6,340 bp circular DNA	46,214 bp linear DNA	131,995 bp circular DNA
	NC_000902.1 GI:9633396	NC_001993.1 GI:9631294	NC_004306.1 GI:23455823	NC_009531.1 GI:148724443	NC_001875.2 GI:11038431
	4. Roseobacter phage SIO1, complete genome	4. Rabbit fibroma virus, complete genome	4. Vibrio phage VGJphi, complete genome	4. Halomonas phage phiHAP-1, complete genome	4. Streptococcus prophage MM1, complete genome
	39,898 bp linear DNA	159,857 bp linear DNA	7,542 bp circular DNA	39,245 bp linear DNA	40,248 bp linear DNA
	NC_002519.1 GI:9964607	NC_001266.1 GI:9633809	NC_004736.1 GI:30039743	NC_010342.1 GI:167832345	NC_003050.2 GI:26553442
	5. Gallid herpesvirus 3, complete genome	5. Haemophilus phage HP2, complete genome	5. Yaba monkey tumor virus, complete genome	5. Enterobacteria phage EcoDS1, complete genome	5. Staphylococcus phage 37, complete genome
	164,270 bp linear DNA	31,508 bp linear DNA	134,721 bp linear DNA	39,252 bp linear DNA	43,681 bp linear DNA
	NC_002577.1 GI:10834856	NC_003315.1 GI:17981815	NC_005179.1 GI:38229169	NC_011042.1 GI:194100305	NC_007055.1 GI:66395729
	6. Ectocarpus siliculosus virus 1, complete genome	6. Infectious spleen and kidney necrosis virus, complete genome	6. Neodiprion lecontei NPV, complete genome	6. Yoka poxvirus, complete genome	6. Iodobacteriophage phiPLPE, complete genome
	335,593 bp circular DNA	111,362 bp linear DNA	81,755 bp circular DNA	175,699 bp linear DNA	47,453 bp linear DNA
	NC_002687.1 GI:13242472	NC_003494.1 GI:19881405	NC_005906.1 GI:48843625	NC_015960.1 GI:345107188	NC_011142.1 GI:197085614
	7. Salmonella phage ST64B, complete genome	7. Macacine herpesvirus 1, complete genome	7. Lymphocystis disease virus - isolate China, complete genome	7. Synechococcus phage S-CBS4, complete genome	7. Pseudomonas phage MP1412, complete genome
	40,149 bp circular DNA	156,789 bp linear DNA	186,250 bp linear DNA	69,420 bp linear DNA	61,167 bp linear DNA
	NC_004313.1 GI:23505445	NC_004812.1 GI:30984428	NC_005902.1 GI:48843719	NC_016766.1 GI:374531742	NC_018282.1 GI:399528962
	8. Pseudomonas phage phiKZ, complete genome	8. Aeromonas phage Aeh1, complete genome	8. Vibrio phage KVP40, complete genome	8. Rhodobacter phage RcapNL, complete genome	8. Cronobacter phage vB_CsaM_GAP161, complete genome
	280,334 bp circular DNA	233,234 bp linear DNA	244,834 bp linear DNA	40,489 bp linear DNA	178,193 bp linear DNA
	NC_004629.1 GI:29134936	NC_005260.1 GI:38639923	NC_005083.2 GI:91214232	NC_020489.1 GI:461474957	NC_019398.1 GI:414086086
	9. Human herpesvirus 7, complete genome	9. Cercopithecine herpesvirus 2, complete genome	9. Enterobacteria phage N4, complete genome	9. Cellulophaga phage phi38:1, complete genome	9. Cyanophage MED4-184 genomic sequence
	153,080 bp linear DNA	150,715 bp linear DNA	70,153 bp linear DNA	72,534 bp circular DNA	38,327 bp linear DNA
	NC_001716.2 GI:51874225	NC_006560.1 GI:56694721	NC_008720.1 GI:119952179	NC_021796.1 GI:526177551	NC_020847.1 GI:472340512
	10. Synechococcus phage S-PM2, complete genome	10. Enterobacteria phage M13, complete genome	10. Enterobacteria phage Phi1, complete genome	10. Equid herpesvirus 3 strain AR/2007/C3A, complete genome	10. Choristoneura rosaceana entomopoxvirus 'L', complete genome
	196,280 bp circular DNA	6,407 bp circular DNA	164,270 bp linear DNA	151,601 bp linear DNA	282,895 bp linear DNA
	NC_006820.1 GI:58532811	NC_003287.2 GI:56718463	NC_009821.1 GI:157311299	NC_024771.1 GI:675510705	NC_021249.1 GI:506498610
	11. Choristoneura occidentalis granulovirus, complete genome	11. Enterobacteria phage K1F, complete genome	11. Enterobacteria phage YYZ-2008, complete prophage genome	11. Listeria phage WIL-1, complete genome	11. Escherichia phage Lw1, complete genome
	104,710 bp circular DNA	39,704 bp linear DNA	54,896 bp linear DNA	134,369 bp linear DNA	176,227 bp linear DNA
	NC_008168.1 GI:109255272	NC_007456.1 GI:77118167	NC_011356.1 GI:209427726	NC_025440.1 GI:725950085	NC_021344.2 GI:510953439
	12. Bacteriophage RB32, complete genome	12. Ovine herpesvirus 2 strain BJ1035, complete genome	12. Shigella phage SP18, complete genome		12. Cellulophaga phage phi13:2, complete genome
	165,890 bp linear DNA	135,135 bp linear DNA	170,605 bp linear DNA		72,369 bp circular DNA
	NC_008515.1 GI:116326222	NC_007646.1 GI:83642839	NC_014595.1 GI:308814351		NC_021803.1 GI:526178202
	13. Acanthocystis turfacea Chlorella virus 1, complete genome	13. Sodalis phage phiSG1, complete genome	13. Aeromonas phage 65, complete genome		13. Armadillidium vulgare iridescent virus complete genome
	288,047 bp linear DNA	52,162 bp circular DNA	235,229 bp linear DNA		220,222 bp circular DNA
	NC_008724.1 GI:119953744	NC_007902.1 GI:89885981	NC_015251.1 GI:326536409		NC_024451.1 GI:660515655
	14. Thalassomonas phage BA3, complete genome	14. Glypta fumiferanae ichnovirus segment B58, complete sequence	14. Vibrio phage CTX chromosome I, complete genome		14. Bacillariodnavirus LDMD-2013, complete genome
	37,313 bp linear DNA	2,875 bp circular DNA	10,638 bp linear DNA		5,749 bp circular DNA
	NC_009990.1 GI:160700594	NC_008898.1 GI:124378170	NC_015209.1 GI:332672294		NC_025707.1 GI:725829188
	15. Enterobacteria phage phiEcoM-GJ1, complete genome	15. Orgyia leucostigma NPV, complete genome	15. Wiseana iridescent virus, complete genome		15. Caulobacter phage Cr30, complete genome
	52,975 bp linear DNA	156,179 bp circular DNA	205,791 bp linear DNA		155,997 bp linear DNA
	NC_010106.1 GI:161617915	NC_010276.1 GI:165969010	NC_015780.1 GI:339905986		NC_025422.1 GI:725949165
	16. Enterobacteria phage JS98, complete genome	16. Phage Gifsy-1, complete genome	16. Salmonella phage SFP10, complete genome
	170,523 bp linear DNA	48,491 bp linear DNA	157,950 bp circular DNA
	NC_010105.1 GI:161622381	NC_010392.1 GI:169257208	NC_016073.1 GI:351518443
	17. Synechococcus phage syn9, complete genome	17. Pseudomonas phage PAJU2, complete genome	17. Yersinia phage phiR1-37, complete genome
	177,300 bp circular DNA	46,872 bp linear DNA	262,391 bp circular DNA
	NC_008296.2 GI:162290187	NC_011373.1 GI:209552419	NC_016163.1 GI:358356482
	18. Synechococcus phage S-RSM4, complete genome	18. Salmonella phage epsilon34, complete genome	18. Aotine herpesvirus 1 strain S34E, complete genome
	194,454 bp circular DNA	43,016 bp linear DNA	219,474 bp linear DNA
	NC_013085.1 GI:255928922	NC_011976.1 GI:221328618	NC_016447.1 GI:360040900
	19. Ostreococcus tauri virus 1 complete genome	19. Human polyomavirus 6, complete genome	19. Rhodococcus phage RGL3, complete genome
	191,761 bp linear DNA	4,926 bp circular DNA	48,072 bp linear DNA
	NC_013288.1 GI:260665870	NC_014406.1 GI:303291528	NC_016650.1 GI:372449733
	20. Ralstonia phage RSL1, complete genome	20. Vibrio phage ICP3, complete genome	20. Salmonella phage SPN1S, complete genome
	231,255 bp circular DNA	39,162 bp linear DNA	38,684 bp circular DNA
	NC_010811.2 GI:269838879	NC_015159.1 GI:325171272	NC_016761.1 GI:374531191
	21. Enterobacteria phage IME08, complete genome	21. Roseobacter phage RDJL Phi 1, complete genome	21. Caulobacter phage CcrSwift, complete genome
	172,253 bp linear DNA	62,668 bp circular DNA	219,216 bp linear DNA
	NC_014260.1 GI:299778956	NC_015466.1 GI:331028054	NC_019411.1 GI:414089586
	22. Mycobacterium phage Angelica, complete genome	22. Salmonella phage 7-11, complete genome	22. Acinetobacter phage YMC/09/02/B1251_ABA_BP, complete genome
	59,598 bp linear DNA	89,916 bp linear DNA	45,364 bp linear DNA
	NC_014458.1 GI:304360758	NC_015938.1 GI:345461107	NC_019541.1 GI:423261980
	23. Aeromonas phage phiAS5, complete genome	23. Gordonia phage GRU1, complete genome	23. Salmonella phage S16, complete genome
	225,268 bp linear DNA	65,766 bp circular DNA	160,221 bp linear DNA
	NC_014636.1 GI:310722466	NC_016435.1 GI:359802358	NC_020416.1 GI:456351087
	24. Cafeteria roenbergensis virus BV-PW1, complete genome	24. Pseudomonas phage Lu11, complete genome	24. Invertebrate iridovirus 22 complete genome
	617,453 bp linear DNA	280,538 bp linear DNA	197,693 bp circular DNA
	NC_014637.1 GI:310830989	NC_017972.1 GI:388684650	NC_021901.1 GI:527333514
	25. Enterobacteria phage CC31, complete genome	25. Enterobacteria phage HX01, complete genome	25. Marine gokushovirus isolate GOM, complete genome
	165,540 bp linear DNA	169,158 bp circular DNA	4,129 bp circular DNA
	NC_014662.1 GI:311992992	NC_018855.1 GI:408905850	NC_022790.1 GI:557745629
	26. Prochlorococcus phage P-SSM2, complete genome	26. Caulobacter phage CcrColossus, complete genome	26. Serratia phage PS2, complete genome
	252,401 bp linear DNA	279,967 bp linear DNA	167,266 bp linear DNA
	NC_006883.2 GI:312281379	NC_019406.1 GI:414088056	NC_024121.1 GI:639438320
	27. Prochlorococcus phage P-SSM4, complete genome	27. Enterobacteria phage HK140, complete genome	27. Bacillus phage Bcp1, complete genome
	178,249 bp linear DNA	40,710 bp linear DNA	152,778 bp linear DNA
	NC_006884.2 GI:312281391	NC_019710.1 GI:428781939	NC_024137.1 GI:640883881
	28. Bathycoccus sp. RCC1105 virus BpV1, complete genome	28. Enterobacteria phage HK106, complete genome	28. Escherichia phage 121Q, complete genome
	198,519 bp linear DNA	41,468 bp linear DNA	348,532 bp linear DNA
	NC_014765.1 GI:313767999	NC_019768.1 GI:428783279	NC_025447.1 GI:712914205
	29. Micromonas sp. RCC1109 virus MpV1, complete genome	29. Vibrio phage pYD38-B genomic sequence	29. Equid herpesvirus 5 strain 2-141/67, complete genome
	184,095 bp linear DNA	37,324 bp linear DNA	182,380 bp linear DNA
	NC_014767.1 GI:313768203	NC_021561.1 GI:514231540	NC_026421.1 GI:752901008
	30. Ostreococcus lucimarinus virus OlV1, complete genome	30. Cellulophaga phage phi18:1, complete genome	30. Unclassfied DNA phages
	194,022 bp linear DNA	39,189 bp circular DNA
	NC_014766.1 GI:313843970	NC_021790.1 GI:526177061
	31. Ostreococcus tauri virus 2, complete genome	31. Cellulophaga phage phi19:1, complete genome
	184,409 bp linear DNA	57,447 bp circular DNA
	NC_014789.1 GI:314055095	NC_021799.1 GI:526177866
	32. Synechococcus phage S-SM2, complete genome	32. Cellulophaga phage phi10:1, complete genome
	190,789 bp linear DNA	53,664 bp circular DNA
	NC_015279.1 GI:326781756	NC_021802.1 GI:526178095
	33. Prochlorococcus phage P-HM1, complete genome	33. Cellulophaga phage phi39:1, complete genome
	181,044 bp linear DNA	28,760 bp circular DNA
	NC_015280.1 GI:326782024	NC_021804.1 GI:526178330
	34. Synechococcus phage S-ShM2, complete genome	34. Staphylococcus phage vB_SauM_Remus, complete genome
	179,563 bp linear DNA	134,643 bp linear DNA
	NC_015281.1 GI:326782266	NC_022090.1 GI:530787450
	35. Synechococcus phage S-SM1, complete genome	35. Vibrio phage CHOED, complete genome
	174,079 bp linear DNA	66,316 bp linear DNA
	NC_015282.1 GI:326782497	NC_023863.2 GI:657201235
	36. Prochlorococcus phage P-RSM4, complete genome	36. Cronobacter phage CR8, complete genome
	176,428 bp linear DNA	149,162 bp linear DNA
	NC_015283.1 GI:326782732	NC_024354.1 GI:658310045
	37. Prochlorococcus phage P-HM2, complete genome	37. Mycobacterium phage OkiRoe, complete genome
	183,806 bp linear DNA	62,661 bp linear DNA
	NC_015284.1 GI:326782972	NC_024366.1 GI:658310895
	38. Prochlorococcus phage Syn33, complete genome	38. Unclassfied DNA phages
	174,285 bp linear DNA
	NC_015285.1 GI:326783215
	39. Synechococcus phage Syn19, complete genome
	175,230 bp linear DNA
	NC_015286.1 GI:326783443
	40. Synechococcus phage S-SSM7, complete genome
	232,878 bp linear DNA
	NC_015287.1 GI:326783659
	41. Prochlorococcus phage Syn1, complete genome
	191,195 bp linear DNA
	NC_015288.1 GI:326783979
	42. Synechococcus phage S-SSM5, complete genome
	176,184 bp linear DNA
	NC_015289.1 GI:326784214
	43. Prochlorococcus phage P-SSM7, complete genome
	182,180 bp linear DNA
	NC_015290.1 GI:326784440
	44. Pseudoalteromonas phage H105/1, complete genome
	30,651 bp linear DNA
	NC_015293.1 GI:327198506
	45. Paramecium bursaria Chlorella virus 1, complete genome
	330,611 bp linear DNA
	NC_000852.5 GI:340025671
	46. Escherichia phage HK639, complete genome
	49,576 bp linear DNA
	NC_016158.1 GI:356870600
	47. Megavirus chiliensis, complete genome
	1,259,197 bp linear DNA
	NC_016072.1 GI:363539767
	48. Cyanophage NATL2A-133, complete genome
	47,536 bp circular DNA
	NC_016659.1 GI:372217834
	49. Cronobacter phage CR3, complete genome
	149,273 bp linear DNA
	NC_017974.1 GI:389059862
	50. Colwellia phage 9A, complete genome
	104,936 bp linear DNA
	NC_018088.1 GI:392973229
	51. Persicivirga phage P12024S, complete genome
	35,700 bp linear DNA
	NC_018271.1 GI:399528419
	52. Persicivirga phage P12024L, complete genome
	35,652 bp linear DNA
	NC_018272.1 GI:399528479
	53. Celeribacter phage P12053L, complete genome
	38,889 bp linear DNA
	NC_018280.1 GI:399528838
	54. Shamonda virus N and NSs genes, segment S, genomic RNA, isolate Ib An 5550
	927 bp linear RNA
	NC_018464.1 GI:401829616
	55. Synechococcus phage metaG-MbCM1, complete genome
	172,879 bp linear DNA
	NC_019443.1 GI:418487144
	56. Synechococcus phage S-MbCM6, complete genome
	176,043 bp linear DNA
	NC_019444.1 GI:418487384
	57. Salmonella phage RE-2010, complete genome
	34,117 bp linear DNA
	NC_019488.1 GI:418489681
	58. Cyprinid herpesvirus 1 strain NG-J1, complete genome
	291,144 bp linear DNA
	NC_019491.1 GI:422933554
	59. Cyprinid herpesvirus 2 strain ST-J1, complete genome
	290,304 bp linear DNA
	NC_019495.1 GI:422933791
	60. Enterobacteria phage IME10, complete genome
	39,646 bp linear DNA
	NC_019501.1 GI:422934269
	61. Escherichia phage wV7, complete genome
	166,452 bp linear DNA
	NC_019505.1 GI:422934783
	62. Cyanophage S-TIM5, complete genome
	161,440 bp linear DNA
	NC_019516.1 GI:422936140
	63. Pectobacterium phage ZF40, complete genome
	48,454 bp linear DNA
	NC_019522.1 GI:422936640
	64. Vibrio phage pVp-1, complete genome
	111,506 bp linear DNA
	NC_019529.1 GI:422937620
	65. Aeromonas phage CC2, complete genome
	231,743 bp linear DNA
	NC_019538.1 GI:423261416
	66. Salinivibrio phage CW02, complete genome
	49,390 bp linear DNA
	NC_019540.1 GI:423261909
	67. Erwinia phage phiEaH2, complete genome
	243,050 bp circular DNA
	NC_019929.1 GI:431810571
	68. Acanthamoeba polyphaga moumouvirus, complete genome
	1,021,348 bp linear DNA
	NC_020104.1 GI:441431943
	69. Pelagibacter phage HTVC010P, complete genome
	34,892 bp linear DNA
	NC_020481.1 GI:460042257
	70. Pelagibacter phage HTVC011P, complete genome
	39,921 bp linear DNA
	NC_020482.1 GI:460042324
	71. Pelagibacter phage HTVC019P, complete genome
	42,084 bp linear DNA
	NC_020483.1 GI:460042372
	72. Pelagibacter phage HTVC008M, complete genome
	147,284 bp linear DNA
	NC_020484.1 GI:460042436
	73. Prochlorococcus phage P-SSP10 genomic sequence
	47,325 bp linear DNA
	NC_020835.1 GI:472339117
	74. Synechococcus phage S-CAM1 genomic sequence
	198,013 bp linear DNA
	NC_020837.1 GI:472339381
	75. Cyanophage MED4-213, complete genome
	180,977 bp linear DNA
	NC_020845.1 GI:472340220
	76. Synechococcus phage S-SKS1 genomic sequence
	208,007 bp linear DNA
	NC_020851.1 GI:472340845
	77. Ostreococcus lucimarinus virus OlV5 genomic sequence
	186,468 bp linear DNA
	NC_020852.1 GI:472341127
	78. Cyanophage P-RSM6 genomic sequence
	192,497 bp linear DNA
	NC_020855.1 GI:472341521
	79. Synechococcus phage S-RIM2 R1_1999, complete genome
	175,430 bp linear DNA
	NC_020859.1 GI:472341954
	80. Micromonas pusilla virus 12T genomic sequence
	205,622 bp linear DNA
	NC_020864.1 GI:472342562
	81. Cyanophage KBS-P-1A genomic sequence
	45,730 bp linear DNA
	NC_020865.1 GI:472342816
	82. Synechococcus phage S-RIP1 genomic sequence
	44,892 bp linear DNA
	NC_020867.1 GI:472342931
	83. Cyanophage SS120-1 genomic sequence
	46,997 bp linear DNA
	NC_020872.1 GI:472343131
	84. Prochlorococcus phage P-SSP3 genomic sequence
	46,198 bp linear DNA
	NC_020874.1 GI:472343184
	85. Cyanophage S-SSM4 genomic sequence
	182,801 bp linear DNA
	NC_020875.1 GI:472343238
	86. Prochlorococcus phage P-GSP1 genomic sequence
	44,945 bp linear DNA
	NC_020878.1 GI:472343459
	87. Aeromonas phage Aes012, complete genome
	161,978 bp linear DNA
	NC_020879.1 GI:472437937
	88. Cyanophage P-RSM1 genomic sequence
	177,211 bp linear DNA
	NC_021071.1 GI:481019198
	89. Cyanophage Syn30 genomic sequence
	178,807 bp linear DNA
	NC_021072.1 GI:481019412
	90. Phaeocystis globosa virus strain 16T, complete genome
	459,984 bp linear DNA
	NC_021312.1 GI:508181800
	91. Mycobacterium phage ArcherS7, complete genome
	156,558 bp circular DNA
	NC_021348.1 GI:509142397
	92. Synechococcus phage S-CAM8 strain S-CAM8 06008BI06, complete genome
	171,407 bp linear DNA
	NC_021530.1 GI:514050763
	93. Synechococcus phage S-IOM18 genomic sequence
	171,797 bp linear DNA
	NC_021536.1 GI:514051046
	94. Prochlorococcus phage P-SSM3 genomic sequence
	179,063 bp linear DNA
	NC_021559.1 GI:514231256
	95. Salmonella phage FSL SP-076, complete genome
	72,098 bp linear DNA
	NC_021782.1 GI:525972736
	96. Cellulophaga phage phi18:3, complete genome
	71,443 bp circular DNA
	NC_021794.1 GI:526177357
	97. Puniceispirillum phage HMO-2011, complete genome
	55,282 bp circular DNA
	NC_021864.1 GI:526244935
	98. Pseudomonas phage PaBG, complete genome
	258,139 bp circular DNA
	NC_022096.1 GI:530787714
	99. Human endogenous retrovirus K113 complete genome
	9,472 bp linear DNA
	NC_022518.1 GI:548558394
	100. Bacillus phage phiAGATE, complete genome
	149,844 bp linear DNA
	NC_020081.2 GI:565323637
	101. Enterobacter phage PG7, complete genome
	173,276 bp linear DNA
	NC_023561.1 GI:589889728
	102. Synechococcus phage S-MbCM7, complete genome
	189,311 bp circular DNA
	NC_023587.1 GI:589891766
	103. Aeromonas phage PX29, complete genome
	222,006 bp linear DNA
	NC_023688.1 GI:593773806
	104. Cronobacter phage CR9, complete genome
	151,924 bp linear DNA
	NC_023717.1 GI:593777117
	105. Bacillus phage G, complete genome
	497,513 bp linear DNA
	NC_023719.1 GI:593777468
	106. Aureococcus anophagefferens virus isolate BtV-01, complete genome
	370,920 bp linear DNA
	NC_024697.1 GI:672550958
	NC_024697.1 GI:672550958
